# Supplementary material for: The effect of mahjong/bridge intellectual sports on the subjective wellbeing of middle-aged and older adults: an empirical analysis from the mixed cross-section data of CHARLS in China
Source: Front Public Health. 2025 Apr 25;13:1552180. doi: 10.3389/fpubh.2025.1552180 (PMC12061696; doi:10.3389/fpubh.2025.1552180)
Supplement: Supplementary file 1 [file Data_Sheet_1.zip]

Archive with 4 entries (3 files):
- Date set/Date set.dta
- Date set/Do file.do
- Date set/Regression analysis.pdf
- Date set/
