# Supplementary material for: The effect of mahjong/bridge intellectual sports on the subjective wellbeing of middle-aged and older adults: an empirical analysis from the mixed cross-section data of CHARLS in China
Source: Front Public Health. 2025 Apr 25;13:1552180. doi: 10.3389/fpubh.2025.1552180 (PMC12061696; doi:10.3389/fpubh.2025.1552180)
Supplement: Supplementary file 1 [file Data_Sheet_1.zip › Date set/Do file.do]

Basic regression//
ologit swb social2
outreg2 using 190,word
// Add control variables: gender, age, marital status, household registration, ethnicity, self-rated health, smoking, drinking, and province
ologit swb social2 gender age marry rural nation health smoke drinke province1
outreg2 using 190,word
// Total sample regression
// Year return:
ologit swb social2 gender age marry rural nation health smoke drinke province1 if year == 2011
outreg2 using 191,word
ologit swb social2 gender age marry rural nation health smoke drinke province1 if year == 2013
outreg2 using 191,word
ologit swb social2 gender age marry rural nation health smoke drinke province1 if year == 2015
outreg2 using 191,word
ologit swb social2 gender age marry rural nation health smoke drinke province1 if year == 2018
outreg2 using 191,word

// Add the mediating variable: social interaction
ologit swb social2 gender age marry rural nation health smoke drinke province1 social1
outreg2 using 190,word
// Add mediating variable: cognitive ability
ologit swb social2 gender age marry rural nation health smoke drinke province1 cognition
outreg2 using 190,word
// Add mediating variable: cognitive ability
ologit swb social2 gender age marry rural nation health smoke drinke province1 social1 cognition
outreg2 using 190,word

coefplot, drop(_cons) visual analysis

// Propensity score matching regression
// Radius matching
set seed 10023101     //设置种子数
gen tmp = runiform()   //生成随机数
sort tmp
global xlist "gender age marry rural nation health smoke drinke province1" 
psmatch2 social2 $xlist, outcome(swb) radius caliper(.01)  logit ate 

// Kernel matching:
global xlist "gender age marry rural nation health smoke drinke province1"
psmatch2 social2 $xlist, outcome(swb) kernel logit ate 

// Nearest neighbor match
global xlist "gender age marry rural nation health smoke drinke province1"
psmatch2 social2 $xlist, outcome(swb) logit ate neighbor(1) common ties caliper(.05)
// Nuclear density map
匹配前：twoway(kdensity _ps if _treat==1,legend(label(1 "Treat")))(kdensity _ps if _treat==0, legend(label(2 "Control"))),xtitle(Pscore) title("Before Matching")
匹配后：twoway(kdensity _ps if _treat==1,legend(label(1 "Treat")))(kdensity _ps if (_weight!=1&_weight!=.), legend(label(2 "Control"))),xtitle(Pscore) title("After Matching")

// Mediation mechanism test:
Stepwise regression:
ologit swb social2 gender age marry rural nation health smoke drinke province1
outreg2 using 102931,word
ologit swb social1 gender age marry rural nation health smoke drinke province1
outreg2 using 102931,word
ologit swb social1 social2 gender age marry rural nation health smoke drinke province1
outreg2 using 102931,word

ologit swb cognition gender age marry rural nation health smoke drinke province1
outreg2 using 102931,word
ologit swb cognition social2 gender age marry rural nation health smoke drinke province1
outreg2 using 102931,word


khb ologit swb social2 ||social1, dis s c(gender age marry rural nation health smoke drinke province1)
khb ologit swb social2 ||cognition, dis s c(gender age marry rural nation health smoke drinke province1)

// Adjustment mechanism test:
ologit swb social2 gender age marry rural nation health smoke drinke province1 retire
outreg2 using 1930,word
ologit swb social2 retire k24 gender age marry rural nation health smoke drinke province1 retire
outreg2 using 1930,word


Heterogeneity analysis //
// Gender heterogeneity
ologit swb social2 age marry rural nation health smoke drinke province1 if gender == 0
outreg2 using 12931,word
ologit swb social2 age marry rural nation health smoke drinke province1 if gender == 1
outreg2 using 12931,word
// Urban and rural matching
ologit swb social2 gender age marry nation health smoke drinke province1 if rural == 0
outreg2 using 12931,word
ologit swb social2 gender age marry nation health smoke drinke province1 if rural == 1
outreg2 using 12931,word
// Age matching
recode age (45 46 47 48 49 50 51 52 53 54 55 56 57 58 59=1)
recode age (60 61 62 63 64 65 66 67 68 69 70 71 72 73 74=2)
recode age (75 76 77 78 79 80 81 82 83 84 85 86 87 88 89 90 91 92 93 95 101=3)
ologit swb social2 gender marry rural nation health smoke drinke province1 if age == 1
outreg2 using 12931,word
ologit swb social2 gender marry rural nation health smoke drinke province1 if age == 2
outreg2 using 12931,word
ologit swb gender marry rural nation health smoke drinke province1 if age == 3
outreg2 using 12931,word
